# Supplementary material for: New molecular sequences for two genera of marine planarians facilitate determination of their position in the phylogenetic tree, with new records for two species (Platyhelminthes, Tricladida, Maricola)
Source: Zookeys. 2018 Aug 9;(781):1–17. doi: 10.3897/zookeys.781.26324 (PMC6160788; doi:10.3897/zookeys.781.26324)
Supplement: XML Treatment for Obrimoposthia wandeli [file zookeys.781.26324-treatment2.xml]

<!DOCTYPE tp:taxon-treatment
  PUBLIC "-//TaxonX//DTD Taxonomic Treatment Publishing DTD v0 20100105//EN" "tax-treatment-NSO.dtd">
<tp:taxon-treatment xmlns:tp="http://www.plazi.org/taxpub"><tp:treatment-meta><kwd-group><label>Taxon classification</label><kwd><named-content xmlns:xlink="http://www.w3.org/1999/xlink" content-type="kingdom">Animalia</named-content></kwd><kwd><named-content xmlns:xlink="http://www.w3.org/1999/xlink" content-type="order">Tricladida</named-content></kwd><kwd><named-content xmlns:xlink="http://www.w3.org/1999/xlink" content-type="family">Uteriporidae</named-content></kwd></kwd-group><mixed-citation publication-type="journal"><person-group><name><surname>Yang</surname><given-names>Hee-Min</given-names></name><name><surname>Sluys</surname><given-names>Ronald</given-names></name><name><surname>Kawakatsu</surname><given-names>Masaharu</given-names></name><name><surname>Min</surname><given-names>Gi-Sik</given-names></name></person-group><article-title>New molecular sequences for two genera of marine planarians facilitate determination of their position in the phylogenetic tree, with new records for two species (<tp:taxon-name><tp:taxon-name-part taxon-name-part-type="phylum">Platyhelminthes</tp:taxon-name-part></tp:taxon-name>, <tp:taxon-name><tp:taxon-name-part taxon-name-part-type="order">Tricladida</tp:taxon-name-part></tp:taxon-name>, <tp:taxon-name><tp:taxon-name-part taxon-name-part-type="genus" reg="Maricola">Maricola</tp:taxon-name-part></tp:taxon-name>)</article-title><source>Zookeys</source><day>9</day><month>8</month><year>2018</year><volume>2018</volume><issue>781</issue><fpage>1</fpage><lpage>17</lpage><pub-id pub-id-type="doi">10.3897/zookeys.781.26324</pub-id></mixed-citation></tp:treatment-meta><tp:nomenclature><tp:taxon-name>
              <tp:taxon-name-part taxon-name-part-type="genus" reg="Obrimoposthia">Obrimoposthia</tp:taxon-name-part>
              <tp:taxon-name-part taxon-name-part-type="species" reg="wandeli">wandeli</tp:taxon-name-part>
            </tp:taxon-name><tp:taxon-authority>(Hallez, 1906)</tp:taxon-authority><tp:nomenclature-citation-list><tp:nomenclature-citation><tp:taxon-name>
                  <tp:taxon-name-part taxon-name-part-type="genus" reg="Obrimoposthia"/>
                  <tp:taxon-name-part taxon-name-part-type="species" reg="wandeli"/>
                </tp:taxon-name><comment>synonym: <tp:taxon-name><tp:taxon-name-part taxon-name-part-type="genus" reg="Procerodes">Procerodes</tp:taxon-name-part><tp:taxon-name-part taxon-name-part-type="species" reg="sanderi">sanderi</tp:taxon-name-part></tp:taxon-name> [Hauser, 1987] </comment></tp:nomenclature-citation></tp:nomenclature-citation-list></tp:nomenclature><tp:treatment-sec sec-type="material" id="SECID0ECRAG"><title>Material examined.</title><p>NIBRIV0000813547, King George Island, South Shetland Islands, <named-content xmlns:xlink="http://www.w3.org/1999/xlink" content-type="dwc:verbatimCoordinates" xlink:type="simple"><named-content content-type="geo-json" specific-use="{&#34;type&#34;:&#34;Point&#34;,&#34;coordinates&#34;:[-58.795000,-62.208611]}" id="NCID0ELRAG" xlink:type="simple">62°12'31"S – 58°47'42"W</named-content></named-content>, 2 February 2017, coll. Hee-Min Yang, sagittal sections on 11 slides; <named-content xmlns:xlink="http://www.w3.org/1999/xlink" content-type="dwc:institutional_code" xlink:type="simple">ZMA</named-content> V.Pl. 7280.1, ibid., sagittal sections on 14 slides. The animals were collected from a pebble beach; temperature of the sea surface water was 0~1°C; at a depth of 10m water temperature was 1~0°C. Many worms were observed to be attached to the seaweed Kelp.</p><p><named-content xmlns:xlink="http://www.w3.org/1999/xlink" content-type="dwc:institutional_code" xlink:type="simple">ZMA</named-content> V.Pl. 951.1, King George Island, South Shetland Islands, 1983, sagittal sections on 15 slides; V.Pl. 951.2, ibid., whole mount on 1 slide; V.Pl. 951.3, ibid., sagittal sections on 13 slides; V.Pl. 951.4, ibid., sagittal sections on 13 slides; V.Pl. 951.5, ibid., transverse sections on 19 slides; V.Pl. 951.6, ibid., horizontal sections on 8 slides.</p><p>Holotype <italic><tp:taxon-name><tp:taxon-name-part taxon-name-part-type="genus" reg="Procerodes">Procerodes</tp:taxon-name-part><tp:taxon-name-part taxon-name-part-type="species" reg="sanderi">sanderi</tp:taxon-name-part></tp:taxon-name></italic>: MZU PL. 00290, sagittal sections on 48 slides (nos. A-140/A-188).</p><p>MZU PL. 00291, sagittal sections on 30 slides (nos. A788-821) of presumed specimen of <italic><tp:taxon-name><tp:taxon-name-part taxon-name-part-type="genus" reg="Procerodes">Procerodes</tp:taxon-name-part><tp:taxon-name-part taxon-name-part-type="species" reg="sanderi">sanderi</tp:taxon-name-part></tp:taxon-name></italic> from the original collection of J. Hauser.</p></tp:treatment-sec><tp:treatment-sec sec-type="description" id="SECID0EWSAG"><title>Comparative description.</title><p>Preserved specimens, collected in 2017, up to approx. 11 × 3.5 mm, thus being somewhat larger than reported for preserved animals of <italic><tp:taxon-name><tp:taxon-name-part taxon-name-part-type="genus" reg="Obrimoposthia">Obrimoposthia</tp:taxon-name-part><tp:taxon-name-part taxon-name-part-type="species" reg="wandeli">wandeli</tp:taxon-name-part></tp:taxon-name></italic> (Hallez, 1906), which measured 4–8 mm in length and 2.5–4 mm in width (<xref ref-type="bibr" rid="B14">Sluys 1989</xref>). However, much of this variation in size may be due to different fixatives used in the field, resulting in different states of contraction of the animals. Nevertheless, preserved specimens of the sample <named-content xmlns:xlink="http://www.w3.org/1999/xlink" content-type="dwc:institutional_code" xlink:type="simple">ZMA</named-content> V.Pl. 951 also were quite large, measuring 8-10 × 3–5 mm.</p><p>Dorsal surface of our animals from 2017 mottled blackish or dark brown, with a pale mid-dorsal stripe, which is only weakly developed on the middle portion of the body (Figure <xref ref-type="fig" rid="F5">7</xref>). At the front end of the body the dark pigmentation gives way to a broad, pale patch on either side of the body, extending from the eyes towards the antero-lateral body margins; further there is a pale patch on the mid-frontal body margin. In this way the dark pigmentation on the head forms a kind of V-shaped pattern; the same pattern was described for other specimens of <italic><tp:taxon-name><tp:taxon-name-part taxon-name-part-type="genus" reg="Obrimoposthia">O.</tp:taxon-name-part><tp:taxon-name-part taxon-name-part-type="species" reg="wandeli">wandeli</tp:taxon-name-part></tp:taxon-name></italic> (<xref ref-type="bibr" rid="B14">Sluys 1989</xref>). The external appearance and colouration of our 2017 specimens fully agree with that of specimens of <italic><tp:taxon-name><tp:taxon-name-part taxon-name-part-type="genus" reg="Procerodes">P.</tp:taxon-name-part><tp:taxon-name-part taxon-name-part-type="species" reg="sanderi">sanderi</tp:taxon-name-part></tp:taxon-name></italic> as originally described in 1987 (see figure in <xref ref-type="bibr" rid="B1">Anonymous 1987</xref>).</p><fig id="F5" position="float" orientation="portrait"><label>Figures 7–8.</label><caption><p><italic><tp:taxon-name><tp:taxon-name-part taxon-name-part-type="genus" reg="Obrimoposthia">Obrimoposthia</tp:taxon-name-part><tp:taxon-name-part taxon-name-part-type="species" reg="wandeli">wandeli</tp:taxon-name-part></tp:taxon-name></italic>. <bold>7</bold> Dorsal view of preserved specimen from King George Island. Scale bar not available <bold>8</bold> NIBRIV0000813547, microphotograph of sagittal section of penis papilla; anterior to the left.</p></caption><graphic xmlns:xlink="http://www.w3.org/1999/xlink" xlink:href="zookeys-781-001-g005.jpg" position="float" orientation="portrait" xlink:type="simple" id="oo_221905.jpg"/></fig><p>In the specimens from the 2017 sample the small, rounded testes are situated ventrally and extend from immediately behind the ovaries to somewhat posteriorly to the copulatory apparatus, as may be the case also in other specimens of <italic><tp:taxon-name><tp:taxon-name-part taxon-name-part-type="genus" reg="Obrimoposthia">O.</tp:taxon-name-part><tp:taxon-name-part taxon-name-part-type="species" reg="wandeli">wandeli</tp:taxon-name-part></tp:taxon-name></italic> (<xref ref-type="bibr" rid="B14">Sluys 1989</xref>). The anatomy of the penis papilla of these specimens from the 2017 sample is precisely the same as that documented for <italic><tp:taxon-name><tp:taxon-name-part taxon-name-part-type="genus" reg="Obrimoposthia">O.</tp:taxon-name-part><tp:taxon-name-part taxon-name-part-type="species" reg="wandeli">wandeli</tp:taxon-name-part></tp:taxon-name></italic> (see <xref ref-type="bibr" rid="B15">Sluys and Ball 1988</xref>, Sluys and De Vries 1988, <xref ref-type="bibr" rid="B14">Sluys 1989</xref>) (Figure <xref ref-type="fig" rid="F5">8</xref>).</p><p>The several specimens available from the population of King George Island revealed the presence of intraspecific variability in the female reproductive system. Generally, <italic><tp:taxon-name><tp:taxon-name-part taxon-name-part-type="genus" reg="Obrimoposthia">O.</tp:taxon-name-part><tp:taxon-name-part taxon-name-part-type="species" reg="wandeli">wandeli</tp:taxon-name-part></tp:taxon-name></italic> has been described as having a bursal canal that shows a distinct T-junction, with the posterior branch of the T forming a kind of diverticulum that receives the opening of the common oviduct (see <xref ref-type="bibr" rid="B14">Sluys 1989</xref>, fig. 141). In some animals from King George Island such a T-junction is indeed present (<named-content xmlns:xlink="http://www.w3.org/1999/xlink" content-type="dwc:institutional_code" xlink:type="simple">ZMA</named-content> V.Pl. 951.1, V.Pl. 951.4, V.Pl. 951.6). However, in others, the situation is different in that in these animals the common oviduct opens, via a constriction, into the bursal canal, which from there on runs antero-dorsad and then gently curves rather abruptly ventrad to open into the common atrium (Figs <xref ref-type="fig" rid="F6">9</xref>, <xref ref-type="fig" rid="F7">10</xref>). This portion of the bursal canal shows a clear, lateral bend during its course towards the common atrium (Figure <xref ref-type="fig" rid="F7">11</xref>), as reported earlier for <italic><tp:taxon-name><tp:taxon-name-part taxon-name-part-type="genus" reg="Obrimoposthia">O.</tp:taxon-name-part><tp:taxon-name-part taxon-name-part-type="species" reg="wandeli">wandeli</tp:taxon-name-part></tp:taxon-name></italic> (<xref ref-type="bibr" rid="B14">Sluys 1989</xref>). From the side of this obliquely, antero-dorsally running part of the bursal canal arises a branch that runs more or less straight forward to communicate with the copulatory bursa (Figure <xref ref-type="fig" rid="F6">9</xref>). Precisely the same situation is present in the holotype of <italic><tp:taxon-name><tp:taxon-name-part taxon-name-part-type="genus" reg="Procerodes">P.</tp:taxon-name-part><tp:taxon-name-part taxon-name-part-type="species" reg="sanderi">sanderi</tp:taxon-name-part></tp:taxon-name></italic> (Figure <xref ref-type="fig" rid="F8">12</xref>). In some presumed specimens of <italic><tp:taxon-name><tp:taxon-name-part taxon-name-part-type="genus" reg="Procerodes">P.</tp:taxon-name-part><tp:taxon-name-part taxon-name-part-type="species" reg="sanderi">sanderi</tp:taxon-name-part></tp:taxon-name></italic> the branch that runs to the bursa may even originate very close to the point where the common oviduct communicates with the bursal canal (Figure <xref ref-type="fig" rid="F8">13</xref>).</p><fig id="F6" position="float" orientation="portrait"><label>Figure 9.</label><caption><p><italic><tp:taxon-name><tp:taxon-name-part taxon-name-part-type="genus" reg="Obrimoposthia">Obrimoposthia</tp:taxon-name-part><tp:taxon-name-part taxon-name-part-type="species" reg="wandeli">wandeli</tp:taxon-name-part></tp:taxon-name></italic>. NIBRIV0000813547, sagittal reconstruction of the copulatory apparatus; anterior to the left.</p></caption><graphic xmlns:xlink="http://www.w3.org/1999/xlink" xlink:href="zookeys-781-001-g006.jpg" position="float" orientation="portrait" xlink:type="simple" id="oo_221906.jpg"/></fig><fig id="F7" position="float" orientation="portrait"><label>Figures 10–11.</label><caption><p><italic><tp:taxon-name><tp:taxon-name-part taxon-name-part-type="genus" reg="Obrimoposthia">Obrimoposthia</tp:taxon-name-part><tp:taxon-name-part taxon-name-part-type="species" reg="wandeli">wandeli</tp:taxon-name-part></tp:taxon-name></italic>. <bold>10</bold> NIBRIV0000813547, microphotograph of sagittal section of the copulatory apparatus; anterior to the left <bold>11</bold><named-content xmlns:xlink="http://www.w3.org/1999/xlink" content-type="dwc:institutional_code" xlink:type="simple">ZMA</named-content> V.Pl. 951.5, microphotograph of transverse section through the bursal canal and gonopore.</p></caption><graphic xmlns:xlink="http://www.w3.org/1999/xlink" xlink:href="zookeys-781-001-g007.jpg" position="float" orientation="portrait" xlink:type="simple" id="oo_221907.jpg"/></fig><fig id="F8" position="float" orientation="portrait"><label>Figures 12–13.</label><caption><p><italic><tp:taxon-name><tp:taxon-name-part taxon-name-part-type="genus" reg="Obrimoposthia">Obrimoposthia</tp:taxon-name-part><tp:taxon-name-part taxon-name-part-type="species" reg="wandeli">wandeli</tp:taxon-name-part></tp:taxon-name></italic>. <bold>12</bold> MZUPL 00290-A163, microphotograph of sagittal section of copulatory apparatus of holotype of <italic><tp:taxon-name><tp:taxon-name-part taxon-name-part-type="genus" reg="Procerodes">Procerodes</tp:taxon-name-part><tp:taxon-name-part taxon-name-part-type="species" reg="sanderi">sanderi</tp:taxon-name-part></tp:taxon-name></italic>; anterior to the left <bold>13</bold> MZU PL. 00291(nos. A788-821), sagittal reconstruction of the copulatory apparatus of presumed specimen of <italic><tp:taxon-name><tp:taxon-name-part taxon-name-part-type="genus" reg="Procerodes">Procerodes</tp:taxon-name-part><tp:taxon-name-part taxon-name-part-type="species" reg="sanderi">sanderi</tp:taxon-name-part></tp:taxon-name></italic>.</p></caption><graphic xmlns:xlink="http://www.w3.org/1999/xlink" xlink:href="zookeys-781-001-g008.jpg" position="float" orientation="portrait" xlink:type="simple" id="oo_221908.jpg"/></fig><p>The entire bursal canal, including its side branch, is lined with an infranucleated epithelium and is surrounded by a thick, subepithelial layer of circular muscle, bounded by a much thinner layer of longitudinal muscle. Oviducts and common oviduct are lined with a nucleated epithelium and are surrounded by a thin layer of circular muscles. The entire bursal canal is surrounded by a broad zone of unicellular glands, which discharge their erythrophilic secretion into the canal. Erythrophilic shell glands discharge their secretion into the ventral portion of the bursal canal, near its communication with the common atrium.</p></tp:treatment-sec><tp:treatment-sec sec-type="discussion" id="SECID0EP5AG"><title>Discussion.</title><p>In an anonymous article in a bulletin, the late Josef Hauser described the presumed new species <italic><tp:taxon-name><tp:taxon-name-part taxon-name-part-type="genus" reg="Procerodes">Procerodes</tp:taxon-name-part><tp:taxon-name-part taxon-name-part-type="species" reg="sanderi">sanderi</tp:taxon-name-part></tp:taxon-name></italic> [Hauser, 1987] (<xref ref-type="bibr" rid="B1">Anonymous 1987</xref>). That Hauser was indeed the author of this article was apparent, for example, from the fact that in 1988 and 1989 he corresponded on this subject with both Masaharu Kawakatsu and Ronald Sluys and that he forwarded to these workers photocopies of the article. Furthermore, in the article the new species is attributed to Hauser. In his article Hauser claimed that the anatomy of <italic><tp:taxon-name><tp:taxon-name-part taxon-name-part-type="genus" reg="Procerodes">P.</tp:taxon-name-part><tp:taxon-name-part taxon-name-part-type="species" reg="sanderi">sanderi</tp:taxon-name-part></tp:taxon-name></italic> was different from congeneric species, including species currently assigned to the genus <italic><tp:taxon-name><tp:taxon-name-part taxon-name-part-type="genus" reg="Obrimoposthia">Obrimoposthia</tp:taxon-name-part></tp:taxon-name></italic>. Unfortunately, the article did not provide a reconstruction drawing of the copulatory apparatus, while the short description of the reproductive apparatus in the Portuguese language neither did make clear the anatomical differences between the new species and its congeners. Furthermore, the material that Hauser made available to both Sluys and Kawakatsu, consisting of printed photographs, histological slides, and reconstruction drawings, at the time did not convince these two workers that indeed the specimens represented a new species. As a result, in his monograph <xref ref-type="bibr" rid="B14">Sluys (1989)</xref> synonymized <italic><tp:taxon-name><tp:taxon-name-part taxon-name-part-type="genus" reg="Procerodes">Procerodes</tp:taxon-name-part><tp:taxon-name-part taxon-name-part-type="species" reg="sanderi">sanderi</tp:taxon-name-part></tp:taxon-name></italic> with <italic><tp:taxon-name><tp:taxon-name-part taxon-name-part-type="genus" reg="Obrimoposthia">Obrimoposthia</tp:taxon-name-part><tp:taxon-name-part taxon-name-part-type="species" reg="wandeli">wandeli</tp:taxon-name-part></tp:taxon-name></italic>. In their joint publication, <xref ref-type="bibr" rid="B18">Sluys and Kawakatsu (2005)</xref> reiterated their conclusion, as expressed also in correspondence with Hauser, that the species <italic><tp:taxon-name><tp:taxon-name-part taxon-name-part-type="genus" reg="Procerodes">P.</tp:taxon-name-part><tp:taxon-name-part taxon-name-part-type="species" reg="sanderi">sanderi</tp:taxon-name-part></tp:taxon-name></italic> is synonymous with <italic><tp:taxon-name><tp:taxon-name-part taxon-name-part-type="genus" reg="Obrimoposthia">O.</tp:taxon-name-part><tp:taxon-name-part taxon-name-part-type="species" reg="wandeli">wandeli</tp:taxon-name-part></tp:taxon-name></italic>.</p><p>Nevertheless, examination of our new material collected in 2017, as well as re-examination of specimens from King George Island that were collected in 1983 and were part of Hauser’s samples, including a specimen that he had designated as the holotype specimen of <italic><tp:taxon-name><tp:taxon-name-part taxon-name-part-type="genus" reg="Procerodes">P.</tp:taxon-name-part><tp:taxon-name-part taxon-name-part-type="species" reg="sanderi">sanderi</tp:taxon-name-part></tp:taxon-name></italic>, revealed that at least within this population there is clear intraspecific variation in the construction of the female copulatory apparatus.</p><p>In earlier studies (e.g., <xref ref-type="bibr" rid="B18">Sluys and Kawakatsu 2005</xref>) the deviant course of the bursal canal in some specimens of <italic><tp:taxon-name><tp:taxon-name-part taxon-name-part-type="genus" reg="Obrimoposthia">O.</tp:taxon-name-part><tp:taxon-name-part taxon-name-part-type="species" reg="wandeli">wandeli</tp:taxon-name-part></tp:taxon-name></italic> from King George Island, i.e. absence of the T-junction and origination of a duct from the side of the bursal canal, was not clearly observed as no reconstruction drawings were made of the various specimens. The present series of material that is available undeniably shows that the intraspecific variability of this population is exhibited by animals collected both in 1983 and 2017. Therefore, we do here consider this variability in the course of the bursal canal, as described above, to be a constant, stable feature of at least the population from King George Island and probably for other populations of <italic><tp:taxon-name><tp:taxon-name-part taxon-name-part-type="genus" reg="Obrimoposthia">O.</tp:taxon-name-part><tp:taxon-name-part taxon-name-part-type="species" reg="wandeli">wandeli</tp:taxon-name-part></tp:taxon-name></italic> as well.</p><p>One might contemplate an alternative explanation for the deviant course of the bursal canal. As the specimens from King George Island were somewhat larger than generally reported for <italic><tp:taxon-name><tp:taxon-name-part taxon-name-part-type="genus" reg="Obrimoposthia">O.</tp:taxon-name-part><tp:taxon-name-part taxon-name-part-type="species" reg="wandeli">wandeli</tp:taxon-name-part></tp:taxon-name></italic> (see above), one may view their copulatory apparatus as having reached the final stage of maturation. However, although we can envision structures becoming larger during maturation, we believe it to be unlikely for anatomical organs to become structurally different. In other words, we consider it unlikely that upon maturation a T-junction in the bursal canal will re-assemble in such a way that it develops into a duct with a distinct loop from which originates a side-branch that runs to the copulatory bursa. Therefore, we consider these different expressions of the course of the bursal canal and its connection with the copulatory bursa to be the result of intraspecific variation, independent of the stage of maturation.</p><p>In our phylogenetic tree (Figure <xref ref-type="fig" rid="F1">1</xref>) <italic><tp:taxon-name><tp:taxon-name-part taxon-name-part-type="genus" reg="Obrimoposthia">O.</tp:taxon-name-part><tp:taxon-name-part taxon-name-part-type="species" reg="wandeli">wandeli</tp:taxon-name-part></tp:taxon-name></italic> is the sister-group of the genus <italic><tp:taxon-name><tp:taxon-name-part taxon-name-part-type="genus" reg="Procerodes">Procerodes</tp:taxon-name-part></tp:taxon-name></italic> Girard, 1850. This reflects the taxonomic history of the current members of the genus <italic><tp:taxon-name><tp:taxon-name-part taxon-name-part-type="genus" reg="Obrimoposthia">Obrimoposthia</tp:taxon-name-part></tp:taxon-name></italic>, most of which were formerly assigned to the genus <italic><tp:taxon-name><tp:taxon-name-part taxon-name-part-type="genus" reg="Procerodes">Procerodes</tp:taxon-name-part></tp:taxon-name></italic>. However, it became increasingly clear that in the past the genus <italic><tp:taxon-name><tp:taxon-name-part taxon-name-part-type="genus" reg="Procerodes">Procerodes</tp:taxon-name-part></tp:taxon-name></italic> constituted an unnatural assemblage of species that belonged to different natural groups (<xref ref-type="bibr" rid="B13">Sluys 1986</xref>), one such group being formed by the present members of the genus <italic><tp:taxon-name><tp:taxon-name-part taxon-name-part-type="genus" reg="Obrimoposthia">Obrimoposthia</tp:taxon-name-part></tp:taxon-name></italic> (<xref ref-type="bibr" rid="B15">Sluys and Ball 1988</xref>, <xref ref-type="bibr" rid="B14">Sluys 1989</xref>). This has resulted in the situation that in the most recent taxonomy of the <tp:taxon-name><tp:taxon-name-part taxon-name-part-type="genus" reg="Maricola">Maricola</tp:taxon-name-part></tp:taxon-name> the genera <italic><tp:taxon-name><tp:taxon-name-part taxon-name-part-type="genus" reg="Procerodes">Procerodes</tp:taxon-name-part></tp:taxon-name></italic> and <italic><tp:taxon-name><tp:taxon-name-part taxon-name-part-type="genus" reg="Obrimoposthia">Obrimoposthia</tp:taxon-name-part></tp:taxon-name></italic> are even classified in different families, viz. <tp:taxon-name><tp:taxon-name-part taxon-name-part-type="family">Procerodidae</tp:taxon-name-part></tp:taxon-name> Diesing, 1862 and <tp:taxon-name><tp:taxon-name-part taxon-name-part-type="family">Uteriporidae</tp:taxon-name-part></tp:taxon-name> Böhmig, 1906, respectively (<xref ref-type="bibr" rid="B14">Sluys 1989</xref>, <xref ref-type="bibr" rid="B19">Sluys et al. 2009</xref>). In the phylogenetic tree of the <tp:taxon-name><tp:taxon-name-part taxon-name-part-type="family">Uteriporidae</tp:taxon-name-part></tp:taxon-name> based on morphological characters, the genus <italic><tp:taxon-name><tp:taxon-name-part taxon-name-part-type="genus" reg="Obrimoposthia">Obrimoposthia</tp:taxon-name-part></tp:taxon-name></italic> is closely related to <italic><tp:taxon-name><tp:taxon-name-part taxon-name-part-type="genus" reg="Paucumara">Paucumara</tp:taxon-name-part></tp:taxon-name></italic> Sluys, 1989 and <italic><tp:taxon-name><tp:taxon-name-part taxon-name-part-type="genus" reg="Ectoplana">Ectoplana</tp:taxon-name-part></tp:taxon-name></italic> Kaburaki, 1917 (<xref ref-type="bibr" rid="B14">Sluys 1989</xref>, fig. 302), both belonging to the subfamily <tp:taxon-name><tp:taxon-name-part taxon-name-part-type="subfamily">Ectoplaninae</tp:taxon-name-part></tp:taxon-name> Bresslau, 1933. It is clear that in our present tree (Figure <xref ref-type="fig" rid="F1">1</xref>) <italic><tp:taxon-name><tp:taxon-name-part taxon-name-part-type="genus" reg="Obrimoposthia">Obrimoposthia</tp:taxon-name-part></tp:taxon-name></italic> is rather far removed from <italic><tp:taxon-name><tp:taxon-name-part taxon-name-part-type="genus" reg="Ectoplana">Ectoplana</tp:taxon-name-part></tp:taxon-name></italic> and <italic><tp:taxon-name><tp:taxon-name-part taxon-name-part-type="genus" reg="Paucumara">Paucumara</tp:taxon-name-part></tp:taxon-name></italic>.</p></tp:treatment-sec><tp:treatment-sec><!--Section generated to contain objects referenced in tp:taxon-treatment.--><fig id="F1" position="float" orientation="portrait"><label>Figure 1.</label><caption><p>Maximum-likelihood tree based on 18S ribosomal DNA sequences. Numbers on nodes represent support values for Maximum-Likelihood (bootstrap –BO) and Bayesian Inference (posterior probability – PP): BO/PP. Scale bar indicates number of nucleotide substitutions per site.</p></caption><graphic xmlns:xlink="http://www.w3.org/1999/xlink" xlink:href="zookeys-781-001-g001.jpg" position="float" orientation="portrait" xlink:type="simple" id="oo_221901.jpg"/></fig></tp:treatment-sec><ref-list><ref id="B14"><mixed-citation xmlns:xlink="http://www.w3.org/1999/xlink" xlink:type="simple"><person-group><name name-style="western"><surname>Sluys</surname><given-names>R</given-names></name></person-group> (<year>1989</year>) <source>A monograph of the marine triclads. A. A.</source><publisher-name>Balkema</publisher-name>, <publisher-loc>Rotterdam and Brookfield</publisher-loc>, <size units="page">463 pp</size>.</mixed-citation></ref><ref id="B1"><mixed-citation xmlns:xlink="http://www.w3.org/1999/xlink" xlink:type="simple"><institution xlink:type="simple">Anonymous</institution> (<year>1987</year>) Uma nova planária na Antártica. Commisão Interministerial para Recursos do Mar/Informativo 2(3): 3.</mixed-citation></ref><ref id="B15"><mixed-citation xmlns:xlink="http://www.w3.org/1999/xlink" xlink:type="simple"><person-group><name name-style="western"><surname>Sluys</surname><given-names>R</given-names></name><name name-style="western"><surname>Ball</surname><given-names>IR</given-names></name></person-group> (<year>1988</year>) <article-title>A synopsis of the marine triclads of Australia and New Zealand (<tp:taxon-name><tp:taxon-name-part taxon-name-part-type="phylum">Platyhelminthes</tp:taxon-name-part></tp:taxon-name>: <tp:taxon-name><tp:taxon-name-part taxon-name-part-type="order">Tricladida</tp:taxon-name-part></tp:taxon-name>: <tp:taxon-name><tp:taxon-name-part taxon-name-part-type="genus">Maricola</tp:taxon-name-part></tp:taxon-name>).</article-title><source>Invertebrate Taxonomy</source><volume>2</volume>: <fpage>915</fpage>–<lpage>959</lpage>. <ext-link xlink:type="simple" ext-link-type="doi" xlink:href="10.1071/IT9880915">https://doi.org/10.1071/IT9880915</ext-link></mixed-citation></ref><ref id="B18"><mixed-citation xmlns:xlink="http://www.w3.org/1999/xlink" xlink:type="simple"><person-group><name name-style="western"><surname>Sluys</surname><given-names>R</given-names></name><name name-style="western"><surname>Kawakatsu</surname><given-names>M</given-names></name></person-group> (<year>2005</year>) <article-title>Biodiversity of marine planarians revisited (<tp:taxon-name><tp:taxon-name-part taxon-name-part-type="phylum">Platyhelminthes</tp:taxon-name-part></tp:taxon-name>, <tp:taxon-name><tp:taxon-name-part taxon-name-part-type="order">Tricladida</tp:taxon-name-part></tp:taxon-name>, <tp:taxon-name><tp:taxon-name-part taxon-name-part-type="genus">Maricola</tp:taxon-name-part></tp:taxon-name>).</article-title><source>Journal of Natural History</source><volume>39</volume>: <fpage>445</fpage>–<lpage>467</lpage>. <ext-link xlink:type="simple" ext-link-type="doi" xlink:href="10.1080/00222930410001671309">https://doi.org/10.1080/00222930410001671309</ext-link></mixed-citation></ref><ref id="B13"><mixed-citation xmlns:xlink="http://www.w3.org/1999/xlink" xlink:type="simple"><person-group><name name-style="western"><surname>Sluys</surname><given-names>R</given-names></name></person-group> (<year>1986</year>) <article-title>Taxonomic studies on marine triclads (<tp:taxon-name><tp:taxon-name-part taxon-name-part-type="class">Turbellaria</tp:taxon-name-part></tp:taxon-name>, <tp:taxon-name><tp:taxon-name-part taxon-name-part-type="order">Tricladida</tp:taxon-name-part></tp:taxon-name>, <tp:taxon-name><tp:taxon-name-part taxon-name-part-type="genus">Maricola</tp:taxon-name-part></tp:taxon-name>).</article-title><source>Hydrobiologia</source><volume>132</volume>: <fpage>257</fpage>–<lpage>262</lpage>. <ext-link xlink:type="simple" ext-link-type="doi" xlink:href="10.1007/BF00046258">https://doi.org/10.1007/BF00046258</ext-link></mixed-citation></ref><ref id="B19"><mixed-citation xmlns:xlink="http://www.w3.org/1999/xlink" xlink:type="simple"><person-group><name name-style="western"><surname>Sluys</surname><given-names>R</given-names></name><name name-style="western"><surname>Kawakatsu</surname><given-names>M</given-names></name><name name-style="western"><surname>Riutort</surname><given-names>M</given-names></name><name name-style="western"><surname>Baguñà</surname><given-names>J</given-names></name></person-group> (<year>2009</year>) <article-title>A new higher classification of planarian flatworms (<tp:taxon-name><tp:taxon-name-part taxon-name-part-type="phylum">Platyhelminthes</tp:taxon-name-part></tp:taxon-name>, <tp:taxon-name><tp:taxon-name-part taxon-name-part-type="order">Tricladida</tp:taxon-name-part></tp:taxon-name>).</article-title><source>Journal of Natural History</source><volume>43</volume>: <fpage>1763</fpage>–<lpage>1777</lpage>. <ext-link xlink:type="simple" ext-link-type="doi" xlink:href="10.1080/00222930902741669">https://doi.org/10.1080/00222930902741669</ext-link></mixed-citation></ref></ref-list></tp:taxon-treatment>
